# Supplementary material for: Optimal Dose Levels in Screening Chest CT for Unimpaired Detection and Volumetry of Lung Nodules, with and without Computer Assisted Detection at Minimal Patient Radiation
Source: PLoS One. 2013 Dec 26;8(12):e82919. doi: 10.1371/journal.pone.0082919 (PMC3873253; doi:10.1371/journal.pone.0082919)
Supplement: Appendix S1 — Sensitivities of individual readers with and without CAD for each exposure level. (XLSX) [file pone.0082919.s001.xlsx]

## Sheet: Tabelle1
	Appendix S1 - Sensitivities of individual readers with and without CAD for each exposure level.
				Sensitivity
				Reader 1				Reader 2				Reader 3
	Tube parameters		DLP	tot	solid	ggn		tot	solid	ggn		tot	solid	ggn
			(mGycm)
	100 mAs	120 kVp	183.8	0.965301	0.929	1		0.882964	0.841	0.923077		0.921781	0.920425	0.923077
	100 mAs	100 kVp	128.4	0.955161	0.908253	1		0.805824	0.803869	0.807692		0.960188	0.958776	0.961538
	100 mAs	80 kVp	71	0.891388	0.818	0.961538		0.80236	0.837018	0.769231		0.883373	0.882074	0.884615
	50 mAs	120 kVp	122.5	0.916084	0.848485	0.974026		0.853147	0.848485	0.857143		0.965035	0.954545	0.974026
	50 mAs	100 kVp	82.6	0.944056	0.969697	0.922078		0.846154	0.818182	0.87013		0.909091	0.909091	0.909091
	50 mAs	80 kVp	45.9	0.874126	0.833333	0.909091		0.832168	0.848485	0.818182		0.902098	0.939394	0.87013
	25 mAs	120 kVp	61.2	0.965933	0.951613	0.979592		0.824522	0.790323	0.857143		0.921421	0.903226	0.938776
	25 mAs	100 kVp	40.7	0.931866	0.903226	0.959184		0.832396	0.806452	0.857143		0.882211	0.887097	0.877551
	25 mAs	80 kVp	22.3	0.858589	0.83871	0.877551		0.787884	0.758065	0.816327		0.84027	0.822581	0.857143
				Sensitivity Readers + CAD combined
				tot	solid	ggn		tot	solid	ggn		tot	solid	ggn
	100 mAs	120 kVp		0.972632	0.944	1		0.924994	0.927	0.923077		0.947683	0.973425	0.923077
	100 mAs	100 kVp		0.975199	0.949253	1		0.88798	0.876869	0.898601		0.989324	0.981776	0.996538
	100 mAs	80 kVp		0.932441	0.902	0.961538		0.884246	0.957018	0.814685		0.93454	0.939216	0.93007
	50 mAs	120 kVp		0.967366	0.959596	0.974026		0.883916	0.915152	0.857143		0.975291	0.976768	0.974026
	50 mAs	100 kVp		0.944056	0.969697	0.922078		0.928402	0.951515	0.908591		0.93986	0.975758	0.909091
	50 mAs	80 kVp		0.925408	0.944444	0.909091		0.893805	0.959596	0.837413		0.922611	0.983838	0.87013
	25 mAs	120 kVp		0.977556	0.975422	0.979592		0.92051	0.956989	0.885714		0.944668	0.950845	0.938776
	25 mAs	100 kVp		0.97836	0.998464	0.959184		0.902137	0.949309	0.857143		0.943329	0.982335	0.906122
	25 mAs	80 kVp		0.89346	0.910138	0.877551		0.834378	0.853303	0.816327		0.875141	0.894009	0.857143
				Sensitivity delta (combined -alone)
				tot	solid	ggn		tot	solid	ggn		tot	solid	ggn
	100 mAs	120 kVp		0.00733083	0.015	0		0.0420301	0.086	0		0.0259023	0.053	0
	100 mAs	100 kVp		0.0200376	0.041	0		0.0821565	0.073	0.0909091		0.0291353	0.023	0.035
	100 mAs	80 kVp		0.0410526	0.084	0		0.0818865	0.12	0.0454545		0.0511669	0.0571429	0.0454545
	50 mAs	120 kVp		0.0512821	0.111111	0		0.0307692	0.0666667	0		0.0102564	0.0222222	0
	50 mAs	100 kVp		0	0	0		0.0822485	0.133333	0.0384615		0.0307692	0.0666667	0
	50 mAs	80 kVp		0.0512821	0.111111	0		0.0616371	0.111111	0.0192308		0.0205128	0.0444444	0
	25 mAs	120 kVp		0.0116235	0.0238095	0		0.095988	0.166667	0.0285714		0.0232471	0.047619	0
	25 mAs	100 kVp		0.0464942	0.0952381	0		0.0697413	0.142857	0		0.0611174	0.0952381	0.0285714
	25 mAs	80 kVp		0.0348706	0.0714286	0		0.0464942	0.0952381	0		0.0348706	0.0714286	0
	Note- DLP, dose length product, tot, total nodules (solid+ggn); solid, solid nodule; ggn, gound glass nodule;
	mAs, Miliampèresecond; kVp, Kilovolt peek; CAD, computer assisted detection.
	significant: p-value < 0.05; compared to standard dose CT, to radiologists without CAD (delta).
	significant: p-value < 0.001; compared to standard dose CT, to radiologists without CAD (delta).
