# Supplementary material for: Optimal Dose Levels in Screening Chest CT for Unimpaired Detection and Volumetry of Lung Nodules, with and without Computer Assisted Detection at Minimal Patient Radiation
Source: PLoS One. 2013 Dec 26;8(12):e82919. doi: 10.1371/journal.pone.0082919 (PMC3873253; doi:10.1371/journal.pone.0082919)
Supplement: Appendix S2 — CAD sensitivities per nodule diameter for each exposure level. (XLSX) [file pone.0082919.s002.xlsx]

## Sheet: Tabelle1
	Appendix S2 - CAD sensitivities per nodule diameter for each exposure level.
				GGN								SOLID
	Tube parameters			5 mm		8 mm		10 mm		12 mm		5 mm		8 mm		10 mm		12 mm
	100 mAs	120 kVp		0.264439		0.595637		0.650259		0.867012		0.945408		0.840363		0.945408		0.945408
	100 mAs	100 kVp		0.247458		0.577403		0.68682		0.838388		0.926756		0.857249		0.926756		0.926756
	100 mAs	80 kVp		0.233289		0.757431		0.631192		0.757431		0.929454		0.892276		0.991417		0.88126
	50 mAs	120 kVp		0.130701		0.362553		0.426199		0.568265		0.977435		0.839617		0.977435		0.977435
	50 mAs	100 kVp		0.0730325		0.542527		0.474711		0.356034		0.93611		0.895155		0.994617		0.87029
	50 mAs	80 kVp		0.147125		0.341541		0.398465		0.597697		0.899413		0.799707		0.940529		0.697945
	25 mAs	120 kVp		0		0.263579		0.362421		0.193291		0.973268		0.884789		0.909032		0.73871
	25 mAs	100 kVp		0		0.563295		0.77453		0.206541		0.994946		0.994946		0.906396		0.663298
	25 mAs	80 kVp		0.120028		0.294614		0.405094		0		0.990667		0.900606		0.795505		0.440296
	Note- GGN, gound glass nodule; mAs, Miliampèresecond; kVp, Kilovolt peek.
	significant: p-value < 0.05; compared to radiologists without CAD (delta)
	significant: p-value < 0.001; compared to standard dose CT or to radiologists without CAD (delta)
