# Supplementary material for: Optimal Dose Levels in Screening Chest CT for Unimpaired Detection and Volumetry of Lung Nodules, with and without Computer Assisted Detection at Minimal Patient Radiation
Source: PLoS One. 2013 Dec 26;8(12):e82919. doi: 10.1371/journal.pone.0082919 (PMC3873253; doi:10.1371/journal.pone.0082919)
Supplement: Appendix S3 — RECIST-Diameter- and Volume-measurement-errors of radiologist for each nodule size. (XLSX) [file pone.0082919.s003.xlsx]

## Sheet: Tabelle1
Appendix S3 - RECIST-Diameter- and Volume-measuremet-errors of radiologist for each nodule size
			RECIST						VOLUME
5 mm nodules			mean	sd	ME	sd	ME%	sd	mean	sd	VME	sd	VME%	sd
			(mm)		(mm)				(mm3)
100 mAs	120 kV		5.46667	0.339935	0.466667	0.339935	0.0933333	0.0679869	75.6077	9.37695	10.1578	9.37695	0.1552	0.143269
100 mAs	100 kV		5.3	0.216025	0.3	0.216025	0.06	0.0432049	67.1079	4.92263	1.65806	4.92263	0.0253333	0.0752123
100 mAs	80 kV		5.26667	0.249444	0.266667	0.249444	0.0533333	0.0498888	69.8481	3.2749	4.39823	3.2749	0.0672	0.0500368
50 mAs	120 kV		4.92	0.538145	-0.08	0.538145	-0.016	0.107629	65.7797	13.4415	0.329867	13.4415	0.00504	0.205371
50 mAs	100 kV		5	0.275681	1.77636e-16	0.275681	3.46945e-17	0.0551362	62.1093	5.65023	-3.34056	5.65023	-0.05104	0.0863291
50 mAs	80 kV		4.8	0.368782	-0.2	0.368782	-0.04	0.0737564	59.0253	8.30683	-6.42456	8.30683	-0.09816	0.126919
25 mAs	120 kV		5.15	0.15	0.15	0.15	0.03	0.03	67.9893	1.38754	2.53945	1.38754	0.0388	0.0212
25 mAs	100 kV		4.8	0.2	-0.2	0.2	-0.04	0.04	64.6383	0.811578	-0.811578	0.811578	-0.0124	0.0124
25 mAs	80 kV		5.15	0.15	0.15	0.15	0.03	0.03	65.5677	7.97179	0.11781	7.97179	0.0018	0.1218
8 mm nodules			mm	sd	ME	sd	ME%	sd	Vol	sd	VME	sd	VME%	sd
100 mAs	120 kV		8	0.374166	0	0.374166	0	0.0467707	265.025	21.2346	-3.05782	21.2346	-0.0114062	0.079209
100 mAs	100 kV		7.93333	0.309121	-0.0666667	0.309121	-0.00833333	0.0386401	256.019	16.0457	-12.0637	16.0457	-0.045	0.0598537
100 mAs	80 kV		8.03333	0.385861	0.0333333	0.385861	0.00416667	0.0482327	265.527	9.76464	-2.55516	9.76464	-0.00953125	0.036424
50 mAs	120 kV		7.93333	0.329983	-0.0666667	0.329983	-0.00833333	0.0412479	265.653	10.0552	-2.4295	10.0552	-0.0090625	0.0375078
50 mAs	100 kV		7.96667	0.309121	-0.0333333	0.309121	-0.00416667	0.0386401	265.569	7.58252	-2.51327	7.58252	-0.009375	0.0282843
50 mAs	80 kV		8.1	0.294392	0.1	0.294392	0.0125	0.036799	274.701	15.7209	6.61829	15.7209	0.0246875	0.0586419
25 mAs	120 kV		8.25	0.377492	0.25	0.377492	0.03125	0.0471865	279.246	17.8552	11.1631	17.8552	0.0416406	0.0666032
25 mAs	100 kV		8.075	0.535607	0.075	0.535607	0.009375	0.0669509	272.209	16.0748	4.12596	16.0748	0.0153906	0.0599623
25 mAs	80 kV		7.9	0.141421	-0.1	0.141421	-0.0125	0.0176777	267.151	15.2255	-0.932006	15.2255	-0.00347656	0.0567942
10 mm nodules			mm	sd	ME	sd	ME%	sd	Vol	sd	VME	sd	VME%	sd
100 mAs	120 kV		9.9	0.374166	-0.1	0.374166	-0.01	0.0374166	523.756	25.8436	0.15708	25.8436	0.0003	0.0493577
100 mAs	100 kV		10.3333	0.471405	0.333333	0.471405	0.0333333	0.0471405	546.812	32.828	23.2129	32.828	0.0443333	0.0626968
100 mAs	80 kV		9.7	0.244949	-0.3	0.244949	-0.03	0.0244949	482.496	14.0334	-41.1025	14.0334	-0.0785	0.0268019
50 mAs	120 kV		10.1667	0.188562	0.166667	0.188562	0.0166667	0.0188562	519.811	4.68971	-3.78736	4.68971	-0.00723333	0.00895669
50 mAs	100 kV		9.93333	0.262467	-0.0666667	0.262467	-0.00666667	0.0262467	507.926	12.4408	-15.6731	12.4408	-0.0299333	0.0237602
50 mAs	80 kV		9.9	0.282843	-0.1	0.282843	-0.01	0.0282843	502.812	14.3653	-20.7869	14.3653	-0.0397	0.0274357
25 mAs	120 kV		10.3333	0.449691	0.333333	0.449691	0.0333333	0.0449691	560.949	29.0862	37.35	29.0862	0.0713333	0.0555506
25 mAs	100 kV		10.1667	0.385861	0.166667	0.385861	0.0166667	0.0385861	543.112	29.2399	19.5128	29.2399	0.0372667	0.0558441
25 mAs	80 kV		10.3667	0.286744	0.366667	0.286744	0.0366667	0.0286744	551.384	12.5388	27.7856	12.5388	0.0530667	0.0239473
12 mm nodules			mm	sd	ME	sd	ME%	sd	Vol	sd	VME	sd	VME%	sd
100 mAs	120 kV		12.2333	0.249444	0.233333	0.249444	0.0194444	0.020787	912.612	48.8463	7.83304	48.8463	0.00865741	0.053987
100 mAs	100 kV		12.3	0.282843	0.3	0.282843	0.025	0.0235702	919.67	21.1481	14.8911	21.1481	0.0164583	0.0233738
100 mAs	80 kV		11.9	0.0816497	-0.1	0.0816497	-0.00833333	0.00680414	897.302	16.2394	-7.47699	16.2394	-0.00826389	0.0179485
50 mAs	120 kV		12.1667	0.188562	0.166667	0.188562	0.0138889	0.0157135	932.55	13.1356	27.7717	13.1356	0.0306944	0.014518
50 mAs	100 kV		12.6	0.424264	0.6	0.424264	0.05	0.0353553	960.448	29.4541	55.669	29.4541	0.0615278	0.032554
50 mAs	80 kV		12.0333	0.368179	0.0333333	0.368179	0.00277778	0.0306816	922.413	28.2227	17.6348	28.2227	0.0194907	0.0311929
25 mAs	120 kV		12.3333	0.618241	0.333333	0.618241	0.0277778	0.0515201	829.171	41.5644	-75.6077	41.5644	-0.0835648	0.0459388
25 mAs	100 kV		12.5667	0.754247	0.566667	0.754247	0.0472222	0.0628539	928.299	49.2664	23.5201	49.2664	0.0259954	0.0544513
25 mAs	80 kV		12.2667	0.679869	0.266667	0.679869	0.0222222	0.0566558	876.881	21.2992	-27.8973	21.2992	-0.0308333	0.0235407
Note-ME:measurement error, sd: standard deviation, ME%: ME in percent of longest diameter, VME:
volume measurement error, VME%: VME in percent of nodule volume. Significant measurement errors.

## Sheet: Tabelle2
Appendix 2 - CAD sensitivities per nodule diameter for each exposure level.
					GGN								SOLID
		Tube parameters			5 mm		8 mm		10 mm		12 mm		5 mm		8 mm		10 mm		12 mm
CAD alone		100 mAs	120 kVp		0.264439		0.595637		0.650259		0.867012		0.945408		0.840363		0.945408		0.945408
		100 mAs	100 kVp		0.247458		0.577403		0.68682		0.838388		0.926756		0.857249		0.926756		0.926756
		100 mAs	80 kVp		0.233289		0.757431		0.631192		0.757431		0.929454		0.892276		0.991417		0.88126
		50 mAs	120 kVp		0.130701		0.362553		0.426199		0.568265		0.977435		0.839617		0.977435		0.977435
		50 mAs	100 kVp		0.0730325		0.542527		0.474711		0.356034		0.93611		0.895155		0.994617		0.87029
		50 mAs	80 kVp		0.147125		0.341541		0.398465		0.597697		0.899413		0.799707		0.940529		0.697945
		25 mAs	120 kVp		0		0.263579		0.362421		0.193291		0.973268		0.884789		0.909032		0.73871
		25 mAs	100 kVp		0		0.563295		0.77453		0.206541		0.994946		0.994946		0.906396		0.663298
		25 mAs	80 kVp		0.120028		0.294614		0.405094		0		0.990667		0.900606		0.795505		0.440296
Note- GGN, gound glass nodule; mAs, Miliampèresecond; kVp, Kilovolt peek.
significant: p-value < 0.05; compared to radiologists without CAD (delta)
significant: p-value < 0.001; compared to standard dose CT or to radiologists without CAD (delta)

## Sheet: Tabelle3
Appendix 1 - Sensitivities of individual readers with and without CAD for each exposure level.
					Sensitivity
					Reader 1			Reader 2			Reader 3
		Tube parameters		DLP	tot	solid	ggn	tot	solid	ggn	tot	solid	ggn
				(mGycm)
Readers alone		100 mAs	120 kVp	183.8	0.965301	0.929	1	0.882964	0.841	0.923077	0.921781	0.920425	0.923077
		100 mAs	100 kVp	128.4	0.955161	0.908253	1	0.805824	0.803869	0.807692	0.960188	0.958776	0.961538
		100 mAs	80 kVp	71	0.891388	0.818	0.961538	0.80236	0.837018	0.769231	0.883373	0.882074	0.884615
		50 mAs	120 kVp	122.5	0.916084	0.848485	0.974026	0.853147	0.848485	0.857143	0.965035	0.954545	0.974026
		50 mAs	100 kVp	82.6	0.944056	0.969697	0.922078	0.846154	0.818182	0.87013	0.909091	0.909091	0.909091
		50 mAs	80 kVp	45.9	0.874126	0.833333	0.909091	0.832168	0.848485	0.818182	0.902098	0.939394	0.87013
		25 mAs	120 kVp	61.2	0.965933	0.951613	0.979592	0.824522	0.790323	0.857143	0.921421	0.903226	0.938776
		25 mAs	100 kVp	40.7	0.931866	0.903226	0.959184	0.832396	0.806452	0.857143	0.882211	0.887097	0.877551
		25 mAs	80 kVp	22.3	0.858589	0.83871	0.877551	0.787884	0.758065	0.816327	0.84027	0.822581	0.857143
					tot	solid	ggn	tot	solid	ggn	tot	solid	ggn
Readers + CAD combined		100 mAs	120 kVp		0.972632	0.944	1	0.924994	0.927	0.923077	0.947683	0.973425	0.923077
		100 mAs	100 kVp		0.975199	0.949253	1	0.88798	0.876869	0.898601	0.989324	0.981776	0.996538
		100 mAs	80 kVp		0.932441	0.902	0.961538	0.884246	0.957018	0.814685	0.93454	0.939216	0.93007
		50 mAs	120 kVp		0.967366	0.959596	0.974026	0.883916	0.915152	0.857143	0.975291	0.976768	0.974026
		50 mAs	100 kVp		0.944056	0.969697	0.922078	0.928402	0.951515	0.908591	0.93986	0.975758	0.909091
		50 mAs	80 kVp		0.925408	0.944444	0.909091	0.893805	0.959596	0.837413	0.922611	0.983838	0.87013
		25 mAs	120 kVp		0.977556	0.975422	0.979592	0.92051	0.956989	0.885714	0.944668	0.950845	0.938776
		25 mAs	100 kVp		0.97836	0.998464	0.959184	0.902137	0.949309	0.857143	0.943329	0.982335	0.906122
		25 mAs	80 kVp		0.89346	0.910138	0.877551	0.834378	0.853303	0.816327	0.875141	0.894009	0.857143
					tot	solid	ggn	tot	solid	ggn	tot	solid	ggn
delta (combined-alone)		100 mAs	120 kVp		0.00733083	0.015	0	0.0420301	0.086	0	0.0259023	0.053	0
		100 mAs	100 kVp		0.0200376	0.041	0	0.0821565	0.073	0.0909091	0.0291353	0.023	0.035
		100 mAs	80 kVp		0.0410526	0.084	0	0.0818865	0.12	0.0454545	0.0511669	0.0571429	0.0454545
		50 mAs	120 kVp		0.0512821	0.111111	0	0.0307692	0.0666667	0	0.0102564	0.0222222	0
		50 mAs	100 kVp		0	0	0	0.0822485	0.133333	0.0384615	0.0307692	0.0666667	0
		50 mAs	80 kVp		0.0512821	0.111111	0	0.0616371	0.111111	0.0192308	0.0205128	0.0444444	0
		25 mAs	120 kVp		0.0116235	0.0238095	0	0.095988	0.166667	0.0285714	0.0232471	0.047619	0
		25 mAs	100 kVp		0.0464942	0.0952381	0	0.0697413	0.142857	0	0.0611174	0.0952381	0.0285714
		25 mAs	80 kVp		0.0348706	0.0714286	0	0.0464942	0.0952381	0	0.0348706	0.0714286	0
Note- DLP, dose length product, tot, total nodules (solid+ggn); solid, solid nodule; ggn, gound glass nodule;
mAs, Miliampèresecond; kVp, Kilovolt peek; CAD, computer assisted detection.
significant: p-value < 0.05; compared to standard dose CT, to radiologists without CAD (delta).
significant: p-value < 0.001; compared to standard dose CT, to radiologists without CAD (delta).
